# Supplementary material for: Metagenomics and metabolomics analysis to investigate the effect of Shugan decoction on intestinal microbiota in irritable bowel syndrome rats
Source: Front Microbiol. 2022 Nov 21;13:1024822. doi: 10.3389/fmicb.2022.1024822 (PMC9719954; doi:10.3389/fmicb.2022.1024822)
Supplement: Supplementary file 1 [file Table_1.XLS]

## Sheet: Sheet1
Figure1(A) Daily fecal pellets output of rats.(GraphPad-Prism 9.0)
Time(days)	Ctrl										WAS										SGD
1	0	0	3	4	0	5	3	0	1	1	10	9	6	6	8	7	6	5	8	7	8	10	8	7	8	9	6	7	8	7
2	0	3	0	0	5	2	2	0	0	2	8	7	8	6	7	9	8	6	7	8	8	7	9	6	7	8	9	8	7	9
3	0	4	0	0	0	4	3	0	1	1	8	11	9	9	7	8	9	5	7	9	8	9	6	7	8	7	10	5	8	7
4	0	0	0	0	8	6	0	0	0	0	9	5	5	10	8	9	4	6	8	5	8	4	5	1	3	5	1	7	7	6
5	0	4	0	0	0	2	0	0	0	0	7	6	2	7	5	10	7	8	8	10	4	4	0	3	6	0	5	7	7	4
6	6	0	0	0	0	5	3	0	0	0	11	6	4	11	12	3	9	0	3	4	6	5	6	1	4	3	2	2	0	3
7	0	3	0	0	0	1	0	0	0	0	10	6	5	10	9	4	5	4	7	11	0	7	3	1	2	3	3	0	4	2
8	0	2	0	0	0	0	1	0	0	0	9	3	8	5	3	5	8	3	2	6	0	5	2	4	2	4	1	0	2	1
9	0	0	0	0	2	0	0	0	0	1	4	12	4	8	10	9	8	5	4	7	0	4	5	4	2	5	2	5	3	3
10	2	0	0	3	0	0	2	0	0	1	3	13	6	7	9	5	6	8	7	5	5	0	0	4	4	4	0	5	3	3
