# Supplementary material for: Metagenomics and metabolomics analysis to investigate the effect of Shugan decoction on intestinal microbiota in irritable bowel syndrome rats
Source: Front Microbiol. 2022 Nov 21;13:1024822. doi: 10.3389/fmicb.2022.1024822 (PMC9719954; doi:10.3389/fmicb.2022.1024822)
Supplement: Supplementary file 2 [file Table_2.XLS]

## Sheet: Sheet1
Figure1(B) Visceral sensitivity threshold in rats. (GraphPad-Prism 9.0)
Group	First(mmHg)	Second(mmHg)	Third(mmHg)	Average(mmHg)
Ctrl	56	60	64	60
	76	78	68	74
	66	60	72	66
	80	82	68	76.6667
	70	70	68	69.3333
	62	60	50	57.3333
	60	70	80	70
	80	60	50	63.3333
	80	60	50	63.3333
	70	60	80	70
WAS	40	44	38	40.6667
	44	46	54	48
	64	64	60	62.6667
	62	66	58	62
	68	60	66	64.6667
	36	30	46	37.3333
	40	58	52	50
	74	50	52	58.6667
	46	54	54	51.3333
	70	72	68	70
SGD	42	54	46	47.3333
	64	78	72	71.3333
	56	56	60	57.3333
	64	63	56	61
	70	62	62	64.6667
	82	68	76	75.3333
	88	78	80	82
	84	78	80	80.6667
	82	80	82	81.3333
	70	75	70	71.6667
