# Supplementary material for: Metagenomics and metabolomics analysis to investigate the effect of Shugan decoction on intestinal microbiota in irritable bowel syndrome rats
Source: Front Microbiol. 2022 Nov 21;13:1024822. doi: 10.3389/fmicb.2022.1024822 (PMC9719954; doi:10.3389/fmicb.2022.1024822)
Supplement: Supplementary file 3 [file Table_3.XLS]

## Sheet: Figure 2(A)
Figure2(A) Shannon index in different groups. (GraphPad-Prism 9.0)
	Ctrl	WAS	SGD
1	4.29333	5.7538	5.51677
2	5.09682	5.03804	4.96964
3	5.3286	5.95872	5.36267
4	4.34651	5.92196	5.40781
5	5.56146	5.84415	6.06446
