# Supplementary material for: Metagenomics and metabolomics analysis to investigate the effect of Shugan decoction on intestinal microbiota in irritable bowel syndrome rats
Source: Front Microbiol. 2022 Nov 21;13:1024822. doi: 10.3389/fmicb.2022.1024822 (PMC9719954; doi:10.3389/fmicb.2022.1024822)
Supplement: Supplementary file 4 [file Table_4.XLS]

## Sheet: Figure 3(A)
Figure 3(A) The top 20 types of gut microbiota of rats at the phylum level.(GraphPad-Prism 9.0)
Taxon	Ctrl1	Ctrl2	Ctrl3	Ctrl4	Ctrl5	WAS1	WAS2	WAS3	WAS4	WAS5	SGD1	SGD2	SGD3	SGD4	SGD5
k__Bacteria;p__Bacteroidetes	66.7236	40.7065	40.7174	69.9374	42.0338	39.8573	58.4425	35.7141	32.4157	35.2136	41.9647	56.3091	39.4786	53.2477	24.3594
k__Bacteria;p__Firmicutes	18.8809	41.6062	45.1257	12.2798	38.3733	43.082	30.9417	47.3891	52.9705	46.8487	45.255	34.9294	50.746	34.045	57.7314
k__Bacteria;p__Verrucomicrobia	6.28013	9.52467	3.56114	8.96857	7.00067	0.01933	0.051679	0.029991	0.040636	0.236075	0.655739	0.29111	0.164522	0.405831	0.02586
k__Bacteria;p__Proteobacteria	2.04939	1.34932	1.36531	1.3118	1.7831	1.51174	1.88688	1.174	1.36964	1.73586	1.17792	1.73271	1.17397	1.49883	1.21611
k__Bacteria;p__Actinobacteria	0.25722	0.634377	0.389499	0.181538	0.412976	0.324168	0.442233	0.696305	0.548539	0.543572	0.52742	0.320512	0.485004	0.657316	0.565761
k__Bacteria;p__Spirochaetes	0.754563	0.076589	0.125169	0.060905	0.118494	0.117596	0.139379	0.11634	0.100558	0.190377	0.216306	0.376851	0.213696	0.543167	0.09873
k__Bacteria;p__Candidatus Melainabacteria	0.065005	0.028973	0.048805	0.294935	0.556702	0.657763	0.170346	0.097563	0.143298	0.046295	0.063686	0.037922	0.033037	0.184707	0.029294
k__Bacteria;p__Deferribacteres	0.043934	0.004563	0.043498	0.01928	0.051791	1.10827	0.03501	0.086208	0.450013	0.033293	0.032066	0.009241	0.021863	0.037403	0.283234
k__Bacteria;p__Chlamydiae	0.028003	0.048661	0.016123	0.1191	0.017655	0.050689	0.046533	0.022823	0.033012	0.021602	0.047644	0.042884	0.040995	0.045458	0.050029
k__Bacteria;p__Fusobacteria	0.028949	0.028869	0.042422	0.019188	0.039507	0.051669	0.029736	0.054813	0.050342	0.048595	0.046602	0.039347	0.038242	0.036985	0.048456
k__Bacteria;p__Tenericutes	0.010118	0.030626	0.041391	0.010139	0.018877	0.015425	0.017525	0.036371	0.020307	0.015111	0.032263	0.05458	0.085443	0.032483	0.06769
k__Bacteria;p__Chloroflexi	0.016195	0.029657	0.026237	0.01355	0.025911	0.030782	0.015598	0.04564	0.030674	0.028921	0.022767	0.018609	0.021374	0.024264	0.03129
k__Eukaryota;p__Apicomplexa	0.009494	0.028493	0.004798	0.010682	0.00667	0.027533	0.047252	0.021191	0.016879	0.015214	0.042672	0.033401	0.029478	0.035963	0.033012
k__Bacteria;p__Synergistetes	0.01312	0.025307	0.026255	0.010127	0.024262	0.032074	0.012727	0.042664	0.030942	0.03174	0.021609	0.014504	0.020586	0.024096	0.030271
k__Bacteria;p__Fibrobacteres	0.011591	0.014585	0.01623	0.011802	0.026347	0.022872	0.016903	0.027371	0.021114	0.021936	0.017638	0.015797	0.01571	0.022611	0.023226
k__Bacteria;p__Cyanobacteria	0.011936	0.020692	0.011695	0.012973	0.013578	0.028005	0.023381	0.020095	0.019939	0.013748	0.02308	0.018032	0.020409	0.021416	0.026647
k__Archaea;p__Euryarchaeota	0.008703	0.015933	0.015167	0.008833	0.018787	0.019087	0.012242	0.023649	0.019844	0.020316	0.016024	0.012595	0.012618	0.017441	0.019546
k__Bacteria;p__Lentisphaerae	0.015352	0.022573	0.015484	0.006427	0.006683	0.007282	0.017361	0.010193	0.015207	0.009186	0.00507	0.010691	0.01423	0.010635	0.012805
k__Bacteria;p__Planctomycetes	0.008585	0.00937	0.008856	0.01042	0.011695	0.015457	0.009861	0.021851	0.013026	0.012524	0.009845	0.011349	0.008536	0.01178	0.010302
k__Bacteria;p__Acidobacteria	0.008798	0.011059	0.010485	0.008991	0.009128	0.014678	0.011372	0.023503	0.01212	0.01257	0.010404	0.009983	0.008232	0.011358	0.010746
