# Supplementary material for: Metagenomics and metabolomics analysis to investigate the effect of Shugan decoction on intestinal microbiota in irritable bowel syndrome rats
Source: Front Microbiol. 2022 Nov 21;13:1024822. doi: 10.3389/fmicb.2022.1024822 (PMC9719954; doi:10.3389/fmicb.2022.1024822)
Supplement: Supplementary file 5 [file Table_5.XLS]

## Sheet: Figure 3(B)
Figure 3(B)The relative abundance of Bacteroidetes of rats in different groups.(GraphPad-Prism 9.0)
	Ctrl	WAS	SGD
1	66.7236	39.8573	41.9647
2	40.7065	58.4425	56.3091
3	40.7174	35.7141	39.4786
4	69.9374	32.4157	53.2477
5	42.0338	35.2136	24.3594
