# Supplementary material for: Metagenomics and metabolomics analysis to investigate the effect of Shugan decoction on intestinal microbiota in irritable bowel syndrome rats
Source: Front Microbiol. 2022 Nov 21;13:1024822. doi: 10.3389/fmicb.2022.1024822 (PMC9719954; doi:10.3389/fmicb.2022.1024822)
Supplement: Supplementary file 6 [file Table_6.XLSX]

## Sheet: Figure 3(C)
Figure 3(C) The relative abundance of Firmicutes of rats in different groups.(GraphPad-Prism 9.0)
	Ctrl	WAS	SGD
1	18.8809	43.082	45.255
2	41.6062	30.9417	34.9294
3	45.1257	47.3891	50.746
4	12.2798	52.9705	34.045
5	38.3733	46.8487	57.7314
