# Supplementary material for: Metagenomics and metabolomics analysis to investigate the effect of Shugan decoction on intestinal microbiota in irritable bowel syndrome rats
Source: Front Microbiol. 2022 Nov 21;13:1024822. doi: 10.3389/fmicb.2022.1024822 (PMC9719954; doi:10.3389/fmicb.2022.1024822)
Supplement: Supplementary file 7 [file Table_7.XLS]

## Sheet: Sheet1
Figure 4(A) The top 20 types of gut microbiota of rats at the species level.(GraphPad-Prism 9.0)
Taxon	Ctrl1	Ctrl2	Ctrl3	Ctrl4	Ctrl5	WAS1	WAS2	WAS3	WAS4	WAS5	SGD1	SGD2	SGD3	SGD4	SGD5
k__Bacteria;p__Bacteroidetes;c__Bacteroidia;o__Bacteroidales;f__Bacteroidaceae;g__Bacteroides;s__Bacteroides ilei	475694	614010	168571	965454	627922	1015754	551346	101950	352090	488790	803208	76574	82003	45271	73196
k__Bacteria;p__Firmicutes;c__Clostridia;o__Clostridiales;f__Oscillospiraceae;g__Oscillibacter;s__Oscillibacter sp. 1-3	214105	340503	348386	163022	327293	423724	87160	666230	669490	308360	181971	148105	418095	142055	339161
k__Bacteria;p__Bacteroidetes;c__Bacteroidia;o__Bacteroidales;f__Tannerellaceae;g__Parabacteroides;s__Parabacteroides sp. CAG:409	586960	447821	311256	469508	412462	115146	72989	53712	384426	297363	139297	700941	148517	346200	238153
k__Bacteria;p__Firmicutes;c__Clostridia;o__Clostridiales;f__Eubacteriaceae;g__Eubacterium;s__Eubacterium plexicaudatum	175607	22063	42484	39026	584765	412948	168317	255149	97938	1035055	298773	45934	57427	128771	80140
k__Bacteria;p__NA;c__NA;o__NA;f__NA;g__NA;s__bacterium 1xD42-87	41973	116971	44433	50706	216035	124796	205996	260417	260076	708996	60072	37301	40977	165487	758300
k__Bacteria;p__Firmicutes;c__NA;o__NA;f__NA;g__NA;s__Firmicutes bacterium ASF500	102893	145850	231143	105037	174019	474851	54258	380921	401545	167342	202884	73996	151718	82456	224827
k__Bacteria;p__NA;c__NA;o__NA;f__NA;g__NA;s__bacterium 1xD42-67	87253	116237	206035	91219	172351	351295	44376	305742	338836	161670	175375	66053	137191	72496	193341
k__Bacteria;p__Bacteroidetes;c__Bacteroidia;o__Bacteroidales;f__Prevotellaceae;g__Prevotella;s__Prevotella sp. MGM1	4285	2433	1728	7755	284664	149589	229790	220665	189199	193125	191138	239769	109041	307294	203371
k__Bacteria;p__Verrucomicrobia;c__Verrucomicrobiae;o__Verrucomicrobiales;f__Akkermansiaceae;g__Akkermansia;s__Akkermansia muciniphila	550900	619743	226391	640211	450723	1208	3163	1066	2906	12921	39679	19015	10604	24483	1558
k__Bacteria;p__Firmicutes;c__Bacilli;o__Lactobacillales;f__Lactobacillaceae;g__Lactobacillus;s__Lactobacillus murinus	30978	180728	101309	63501	146236	26623	619037	20919	48794	41517	176366	123475	307767	277751	97055
k__Bacteria;p__Firmicutes;c__Bacilli;o__Lactobacillales;f__Lactobacillaceae;g__Lactobacillus;s__Lactobacillus johnsonii	64164	213862	82753	45361	241429	19410	159384	722	11005	117892	330866	318496	377440	81404	141084
k__Bacteria;p__Bacteroidetes;c__Bacteroidia;o__Bacteroidales;f__Bacteroidaceae;g__Bacteroides;s__Bacteroides ndongoniae	317660	102517	43276	331923	30744	37338	99322	20841	116820	136712	126756	546121	250103	54478	70491
k__Bacteria;p__Bacteroidetes;c__Bacteroidia;o__Bacteroidales;f__Prevotellaceae;g__Prevotella;s__Prevotella sp. CAG:1058	133563	152088	295874	209164	76056	20331	59846	23929	405058	76711	157574	114219	246712	94589	197265
k__Bacteria;p__Bacteroidetes;c__Bacteroidia;o__Bacteroidales;f__Bacteroidaceae;g__Bacteroides;s__Bacteroides barnesiae	461699	106703	186968	180798	268411	57099	110614	13752	83798	59949	198936	145827	191219	122862	53900
k__Bacteria;p__Firmicutes;c__Clostridia;o__Clostridiales;f__Lachnospiraceae;g__Blautia;s__Blautia sp. CAG:257	113445	161623	257040	13033	25763	6974	117555	4970	105065	61789	17964	308388	486232	11562	364151
k__Bacteria;p__Firmicutes;c__Bacilli;o__Lactobacillales;f__Lactobacillaceae;g__Lactobacillus;s__Lactobacillus reuteri	69534	238434	72994	48479	212965	24163	117260	22663	15960	95375	243249	361599	241293	175654	67751
k__Bacteria;p__Bacteroidetes;c__Bacteroidia;o__Bacteroidales;f__Bacteroidaceae;g__Bacteroides;s__Bacteroides sp. CAG:714	383376	92052	163339	153836	234441	48497	94897	11663	72855	51722	163493	132134	156498	103288	45613
k__Bacteria;p__Firmicutes;c__Clostridia;o__Clostridiales;f__Eubacteriaceae;g__Eubacterium;s__Eubacterium sp. 14-2	17169	157550	187383	9790	81956	50520	82001	44553	115949	63766	121534	15406	586548	35882	237447
k__Bacteria;p__Firmicutes;c__Clostridia;o__Clostridiales;f__Lachnospiraceae;g__Acetatifactor;s__Acetatifactor muris	26073	28861	127400	38181	97574	270817	44077	310435	83930	101685	201470	45875	52977	72738	152014
k__Bacteria;p__Bacteroidetes;c__Bacteroidia;o__Bacteroidales;f__Bacteroidaceae;g__Bacteroides;s__Bacteroides sp. CAG:633	249281	74603	35083	263043	25470	29996	78058	15212	90983	109981	98833	438062	201234	42948	54731
