# Supplementary material for: Metagenomics and metabolomics analysis to investigate the effect of Shugan decoction on intestinal microbiota in irritable bowel syndrome rats
Source: Front Microbiol. 2022 Nov 21;13:1024822. doi: 10.3389/fmicb.2022.1024822 (PMC9719954; doi:10.3389/fmicb.2022.1024822)
Supplement: Supplementary file 8 [file Table_8.XLS]

## Sheet: sheet1
Figure 3(E) Intestinal flora of rats with significant difference at species level(GraphPad-Prism 9.0)
Taxon	Ctrl	WAS	SGD
s__Parabacteroides sp. CAG:409	2.15166	0.527675	0.622806
	1.79234	0.33416	2.97259
	1.38933	0.290145	0.654111
	1.8079	1.47068	1.5728
	1.85383	1.52945	1.00715
s__Akkermansia muciniphila	2.01948	0.005536	0.177407
	2.48043	0.014481	0.08064
	1.01052	0.005758	0.046703
	2.46522	0.011117	0.111228
	2.02579	0.066457	0.006589
s__Bacteroides barnesiae	1.69249	0.261665	0.889455
	0.427063	0.506415	0.618432
	0.834553	0.074286	0.842183
	0.696187	0.320583	0.558168
	1.20638	0.30834	0.227944
s__Bacteroides sp. CAG:714	1.40537	0.222245	0.730987
	0.368425	0.434459	0.560362
	0.729082	0.063002	0.689262
	0.592366	0.278719	0.469243
	1.0537	0.266025	0.192898
s__bacterium D42-87	0.153864	0.571897	0.268586
	0.46816	0.943095	0.158188
	0.198332	1.40674	0.180474
	0.19525	0.994963	0.751816
	0.970977	3.64663	3.20686
Lactobacillus reuteri	0.254896	0.110731	1.08758
	0.954298	0.536842	1.53349
	0.325817	0.122422	1.06272
	0.186675	0.061058	0.798005
	0.957179	0.490549	0.28652
s__Lactobacillus reuteri	Ctrl	WAS	SGD
	0.254896	0.110731	1.08758
	0.954298	0.536842	1.53349
	0.325817	0.122422	1.06272
	0.186675	0.061058	0.798005
	0.957179	0.490549	0.28652
