# Supplementary material for: Metagenomics and metabolomics analysis to investigate the effect of Shugan decoction on intestinal microbiota in irritable bowel syndrome rats
Source: Front Microbiol. 2022 Nov 21;13:1024822. doi: 10.3389/fmicb.2022.1024822 (PMC9719954; doi:10.3389/fmicb.2022.1024822)
Supplement: Supplementary file 9 [file Table_9.XLSX]

## Sheet: Sheet1
Figure 6 Liner relationship between mean daily fecal pellet output and significantly varying intestinal strains
Group	s__Parabacteroides sp. CAG:409	s__Akkermansia muciniphila	s__Bacteroides barnesiae	s__Bacteroides sp. CAG:714	s__bacterium D42-87	s__Lactobacillus reuteri	Mean volume of bowel movements
Ctrl	2.15166	2.01948	1.69249	1.40537	0.153864	0.254896	0.857143
	1.79234	2.48043	0.427063	0.368425	0.46816	0.954298	3.71429
	1.38933	1.01052	0.834553	0.729082	0.198332	0.325817	0.428571
	1.8079	2.46522	0.696187	0.592366	0.19525	0.186675	1.28571
	1.85383	2.02579	1.20638	1.0537	0.970977	0.957179	1.85714
WAS	0.527675	0.005536	0.261665	0.222245	0.571897	0.110731	7.57143
	0.33416	0.014481	0.506415	0.434459	0.943095	0.536842	7.28571
	0.290145	0.005758	0.074286	0.063002	1.40674	0.122422	4.85714
	1.47068	0.011117	0.320583	0.278719	0.994963	0.061058	7.42857
	1.52945	0.066457	0.30834	0.266025	3.64663	0.490549	8
SGD	0.622806	0.177407	0.889455	0.730987	0.268586	1.08758	2.57143
	2.97259	0.08064	0.618432	0.560362	0.158188	1.53349	4.14286
	0.654111	0.046703	0.842183	0.689262	0.180474	1.06272	3
	1.5728	0.111228	0.558168	0.469243	0.751816	0.798005	2.57143
	1.00715	0.006589	0.227944	0.192898	3.20686	0.28652	3.28571
