# Supplementary material for: Metagenomics and metabolomics analysis to investigate the effect of Shugan decoction on intestinal microbiota in irritable bowel syndrome rats
Source: Front Microbiol. 2022 Nov 21;13:1024822. doi: 10.3389/fmicb.2022.1024822 (PMC9719954; doi:10.3389/fmicb.2022.1024822)
Supplement: Supplementary file 10 [file Table_10.XLSX]

## Sheet: Sheet1
Figure 6 Linear relationship between visceral sensitivity and significantly varying intestinal strains
Group	s__Parabacteroides sp. CAG:409	s__Akkermansia muciniphila	s__Bacteroides barnesiae	s__Bacteroides sp. CAG:714	s__bacterium D42-87	s__Lactobacillus reuteri	Visceral sensitivity
Ctrl	2.15166	2.01948	1.69249	1.40537	0.153864	0.254896	60
	1.79234	2.48043	0.427063	0.368425	0.46816	0.954298	74
	1.38933	1.01052	0.834553	0.729082	0.198332	0.325817	66
	1.8079	2.46522	0.696187	0.592366	0.19525	0.186675	76.6667
	1.85383	2.02579	1.20638	1.0537	0.970977	0.957179	69.3333
WAS	0.527675	0.005536	0.261665	0.222245	0.571897	0.110731	40.6667
	0.33416	0.014481	0.506415	0.434459	0.943095	0.536842	48
	0.290145	0.005758	0.074286	0.063002	1.40674	0.122422	62.6667
	1.47068	0.011117	0.320583	0.278719	0.994963	0.061058	62
	1.52945	0.066457	0.30834	0.266025	3.64663	0.490549	64.6667
SGD	0.622806	0.177407	0.889455	0.730987	0.268586	1.08758	47.3333
	2.97259	0.08064	0.618432	0.560362	0.158188	1.53349	71.3333
	0.654111	0.046703	0.842183	0.689262	0.180474	1.06272	57.3333
	1.5728	0.111228	0.558168	0.469243	0.751816	0.798005	61
	1.00715	0.006589	0.227944	0.192898	3.20686	0.28652	64.6667
