# Supplementary material for: Metagenomics and metabolomics analysis to investigate the effect of Shugan decoction on intestinal microbiota in irritable bowel syndrome rats
Source: Front Microbiol. 2022 Nov 21;13:1024822. doi: 10.3389/fmicb.2022.1024822 (PMC9719954; doi:10.3389/fmicb.2022.1024822)
Supplement: Supplementary file 11 [file Table_11.XLSX]

## Sheet: Sheet1
Figure 6 Correlations between significantly altered intestinal microbiota and rat phenotype parameters.
X	Y	P	R
Feceal output	s__Akkermansia muciniphila	0.023	-0.5815
Feceal output	s__Parabacteroides sp. CAG:409	0.2119	-0.3421
Feceal output	s__Bacteroides barnesiae	0.0062	-0.6712
Feceal output	s__Bacteroides sp. CAG:714	0.006	-0.6729
Feceal output	s__bacterium D42-87	0.0912	0.4514
Feceal output	s__Lactobacillus reuteri	0.4486	-0.2118
Visceral sensitivity	s__Akkermansia muciniphila	0.0248	0.5756
Visceral sensitivity	s__Parabacteroides sp. CAG:409	0.0043	0.6909
Visceral sensitivity	s__Bacteroides barnesiae	0.8157	0.006584
Visceral sensitivity	s__Bacteroides sp. CAG:714	0.7572	0.09093
Visceral sensitivity	s__bacterium D42-87	0.8184	0.06486
Visceral sensitivity	s__Lactobacillus reuteri	0.4486	0.1479
