# Supplementary material for: Metagenomics and metabolomics analysis to investigate the effect of Shugan decoction on intestinal microbiota in irritable bowel syndrome rats
Source: Front Microbiol. 2022 Nov 21;13:1024822. doi: 10.3389/fmicb.2022.1024822 (PMC9719954; doi:10.3389/fmicb.2022.1024822)
Supplement: Supplementary file 12 [file Table_12.XLS]

## Sheet: Tablib Dataset
Figure 6(A) Metabolic pathways with significant differences between control and WAS groups(GraphPad-Prism 9.0)
Pathway Name	P value	Count	Pop Hit
Endocrine resistance	0.011	1	5
Tryptophan metabolism	0.0135	2	83
Prostate cancer	0.0241	1	11
Prolactin signaling pathway	0.0241	1	11
Ovarian steroidogenesis	0.0519	1	24
Vitamin B6 metabolism	0.0604	1	28
Pathways in cancer	0.0666	1	31
Cysteine and methionine metabolism	0.131	1	63
Tyrosine metabolism	0.16	1	78
Arginine and proline metabolism	0.16	1	78
Ubiquinone and other terpenoid-quinone biosynthesis	0.186	1	92
Purine metabolism	0.192	1	95
Steroid hormone biosynthesis	0.199	1	99
Metabolic pathways	0.372	7	2702
