# Supplementary material for: Metagenomics and metabolomics analysis to investigate the effect of Shugan decoction on intestinal microbiota in irritable bowel syndrome rats
Source: Front Microbiol. 2022 Nov 21;13:1024822. doi: 10.3389/fmicb.2022.1024822 (PMC9719954; doi:10.3389/fmicb.2022.1024822)
Supplement: Supplementary file 13 [file Table_13.XLSX]

## Sheet: Tablib Dataset
Pathway Name	Pathway ID	Pvalue	Pvalue_adjusted	Compounds	Count	Pop Hit	List_Total	Background Genes	URL
Purine metabolism	rno00230	0.00178	0.0249	C00559|Deoxyadenosine|0.421443742;C04751|1-(5-Phospho-D-ribosyl)-5-amino-4-imidazolecarboxylate|0.378292102;C00385|Xanthine|1.837387905	3	95	11	4066	http://www.kegg.jp/kegg-bin/show_pathway?rno00230/C00559%09blue/C04751%09blue/C00385%09red
Nicotinate and nicotinamide metabolism	rno00760	0.00914	0.0625	C01020|6-Hydroxynicotinate|0.915054684;C01596|Maleamate|1.646775837	2	55	11	4066	http://www.kegg.jp/kegg-bin/show_pathway?rno00760/C01020%09blue/C01596%09red
Biosynthesis of unsaturated fatty acids	rno01040	0.0162	0.0625	C16527|Adrenic acid|1.171806375;C01530|Octadecanoic acid|0.294177175	2	74	11	4066	http://www.kegg.jp/kegg-bin/show_pathway?rno01040/C16527%09red/C01530%09blue
Arginine and proline metabolism	rno00330	0.0179	0.0625	C00791|Creatinine|0.74155708;C01157|Hydroxyproline|1.007352631	2	78	11	4066	http://www.kegg.jp/kegg-bin/show_pathway?rno00330/C00791%09blue/C01157%09red
ABC transporters	rno02010	0.0508	0.135	C00559|Deoxyadenosine|0.421443742;C01157|Hydroxyproline|1.007352631	2	137	11	4066	http://www.kegg.jp/kegg-bin/show_pathway?rno02010/C00559%09blue/C01157%09red
Caffeine metabolism	rno00232	0.058	0.135	C00385|Xanthine|1.837387905	1	22	11	4066	http://www.kegg.jp/kegg-bin/show_pathway?rno00232/C00385%09red
Ferroptosis	rno04216	0.0758	0.152	C16527|Adrenic acid|1.171806375	1	29	11	4066	http://www.kegg.jp/kegg-bin/show_pathway?rno04216/C16527%09red
Lysine biosynthesis	rno00300	0.0908	0.159	C00956|L-2-Aminoadipate|0.929451099	1	35	11	4066	http://www.kegg.jp/kegg-bin/show_pathway?rno00300/C00956%09blue
Histidine metabolism	rno00340	0.12	0.186	C01152|N(pi)-Methyl-L-histidine|1.139347315	1	47	11	4066	http://www.kegg.jp/kegg-bin/show_pathway?rno00340/C01152%09red
Lysine degradation	rno00310	0.137	0.186	C00956|L-2-Aminoadipate|0.929451099	1	54	11	4066	http://www.kegg.jp/kegg-bin/show_pathway?rno00310/C00956%09blue
Fatty acid biosynthesis	rno00061	0.146	0.186	C01530|Octadecanoic acid|0.294177175	1	58	11	4066	http://www.kegg.jp/kegg-bin/show_pathway?rno00061/C01530%09blue
Metabolic pathways	rno01100	0.229	0.267	C00559|Deoxyadenosine|0.421443742;C01152|N(pi)-Methyl-L-histidine|1.139347315;C04751|1-(5-Phospho-D-ribosyl)-5-amino-4-imidazolecarboxylate|0.378292102;C01020|6-Hydroxynicotinate|0.915054684;C00791|Creatinine|0.74155708;C00956|L-2-Aminoadipate|0.929451099;C01596|Maleamate|1.646775837;C01157|Hydroxyproline|1.007352631;C00385|Xanthine|1.837387905	9	2702	11	4066	http://www.kegg.jp/kegg-bin/show_pathway?rno01100/C00559%09blue/C01152%09red/C04751%09blue/C01020%09blue/C00791%09blue/C00956%09blue/C01596%09red/C01157%09red/C00385%09red
Biosynthesis of amino acids	rno01230	0.297	0.309	C00956|L-2-Aminoadipate|0.929451099	1	128	11	4066	http://www.kegg.jp/kegg-bin/show_pathway?rno01230/C00956%09blue
2-Oxocarboxylic acid metabolism	rno01210	0.309	0.309	C00956|L-2-Aminoadipate|0.929451099	1	134	11	4066	http://www.kegg.jp/kegg-bin/show_pathway?rno01210/C00956%09blue
