# Supplementary material for: Metagenomics and metabolomics analysis to investigate the effect of Shugan decoction on intestinal microbiota in irritable bowel syndrome rats
Source: Front Microbiol. 2022 Nov 21;13:1024822. doi: 10.3389/fmicb.2022.1024822 (PMC9719954; doi:10.3389/fmicb.2022.1024822)
Supplement: Supplementary file 14 [file Table_14.XLS]

## Sheet: Sheet1
Figure 6(B) Metabolic pathways with significant differences between WAS and SGD groups(GraphPad-Prism 9.0)
Pathway Name	P value	Count	Pop Hit
Taurine and hypotaurine metabolism	0.00149	2	22
Purine metabolism	0.00178	3	95
Sulfur metabolism	0.00336	2	33
ABC transporters	0.00506	3	137
Bile secretion	0.0269	2	97
Caffeine metabolism	0.058	1	22
Metabolic pathways	0.0729	10	2702
Biotin metabolism	0.0733	1	28
Lysine biosynthesis	0.0908	1	35
Primary bile acid biosynthesis	0.12	1	47
Glycine, serine and threonine metabolism	0.127	1	50
Neuroactive ligand-receptor interaction	0.132	1	52
Cysteine and methionine metabolism	0.158	1	63
Arginine and proline metabolism	0.192	1	78
Amino sugar and nucleotide sugar metabolism	0.257	1	108
Biosynthesis of amino acids	0.297	1	128
